# Supplementary material for: Application of Biochar-Immobilized Bacillus megaterium for Enhancing Phosphorus Uptake and Growth in Rice
Source: Plants (Basel). 2025 Jan 14;14(2):214. doi: 10.3390/plants14020214 (PMC11768149; doi:10.3390/plants14020214)
Supplement: Supplementary file 1 [file plants-14-00214-s001.zip]

Archive with 1 entries (1 files):
- plants-3342670-supplementary.pdf
